# Supplementary material for: Evaluation of the Expression of IDO and PTEN in Human Kidney Cancer
Source: Curr Issues Mol Biol. 2025 May 13;47(5):359. doi: 10.3390/cimb47050359 (PMC12110602; doi:10.3390/cimb47050359)
Supplement: Supplementary file 1 [file cimb-47-00359-s001.zip]

Archive with 1 entries (1 files):
- cimb-3598070-supplementary.pdf
